# Supplementary material for: Drowning and Nonfatal Drowning in Children and Adolescents: A Subsequent Retrospective Data Analysis
Source: Children (Basel). 2024 Apr 6;11(4):439. doi: 10.3390/children11040439 (PMC11049416; doi:10.3390/children11040439)
Supplement: Supplementary file 1 [file children-11-00439-s001.zip]

Archive with 1 entries (1 files):
- children-2930128-supplementary.xlsx
