# Supplementary material for: Drowning and Nonfatal Drowning in Children and Adolescents: A Subsequent Retrospective Data Analysis
Source: Children (Basel). 2024 Apr 6;11(4):439. doi: 10.3390/children11040439 (PMC11049416; doi:10.3390/children11040439)
Supplement: Supplementary file 1 [file children-11-00439-s001.zip › children-2930128-supplementary.xlsx]

## Sheet: Kind&Unfall
Diagnoseschlüssel		PATNR	ENTLASSDAT	KH_DIAGN	ARZTBR	NA-PROT	GESCHLECHT	GEBDAT	ALTER	AUFENT	UNF_DATUM	UNF_MONAT	UNF_ZEITP	UNF_TAG	AUFS_PERS	UNF_ORT	SUBM-ZEIT	REL_VORERKR	BEM_VORERKR	BEZ_ELT	BEM_ERSTMASS	MASS_LAIEN	RTW	NA	INT_NA	HUBSCHR	CPR_LAIEN	CPR_NA	DAUER_REA	GCS_GES	GCS_MOT	GCS_VERB	GCS_AUG	PUPILLE	LICHTREA	TEMP_AUFN	HAUT_COL	RESP	INTUB	PULMO	KREISL	RR_SYS	RR_DIA	HF	KATE_AUFN	MED_HERZKL_AUFN	MED_ANTIKONV_AUFN	ANF_AUFN	SPONT_BEW_AUFN
39/T75.1	Ertrinken und nichttödliches Untertauche	4410437	2009-06-30	1	1	0	0	2007-05-27	2.08333	1	2009-06-28	6	5	7	2	2	2	0	/	1	Kind kopfüber gehalten, Wasser aus Brustkorb gepresst, Beatmung MzM	Beatmung	1	1	6	0	0	0	/					1	1	35.8	2	1	0	2	1	110	50	134	0	0	0	0	1
39/T75.1	Ertrinken und nichttödliches Untertauche	4537982	2009-08-21	1	1	1	1	1998-03-29	11.3333	1	2009-08-20	8	4	4	1	3	1	0	/	2	durch Freunde an Beckenrand geschleppt	Entfernen aus Wasser	1	0	14	0	0	0	/	15	6	5	4	1	1		2	1	0	1	1	94	48	74	0	0	0	0	1
39/T75.1	Ertrinken und nichttödliches Untertauche	4059965	2009-09-02	1	1	1	0	1998-05-13	11.25	1	2009-08-30	8	4	7	1	1	4	1	psychomotorische Retardierung, Rollstuhl, dyskinetische Zerebralparese, sypmtomatische fokale Epilepsie	2	sofortige Laienreanimation durch Mutter und Nachbarin (Ärztin)	Reanimation	0	1	9	1	1	1		3	1	1	1	1	3	29	2	3	1	2	3	asystol		asystol	1	1	0	0	0
39/T75.1	Ertrinken und nichttödliches Untertauche	4541426	2009-09-14	1	1	1	0	2004-08-20	5.08333	1	2009-09-13	9	4	7	2	4	2	0	/	2	Rettung durch Mutter, Kopfüberhalten durch Bademeisterin	Entfernen aus Waser, Kopfüberhalten	1	0	10	0	0	0	/	15	6	5	4	1	1		1	1	0	1	1	105	55	115	0	0	0	0	1
39/T75.1	Ertrinken und nichttödliches Untertauche	4203990	2009-11-13	1	1	1	0	2003-01-03	6.83333	1	2009-11-11	11	4	3	5	4		0	Infekt obere Luftwege seit 3d	1	Bewusstlosigkeit, Atemstillstand, Auffinden durch Lehrkraft, sofortige Laienreanimation bei Bewusstlosigkeit	Laienreanimation	1	1		0	1	0	/	3	1	1	1	1	1		2	1	0	2	2	110	45	110	0	0	0	0	1
39/T75.1	Ertrinken und nichttödliches Untertauche	4551907	2009-11-24	1	1	1	0	2008-04-06	1.58333	1	2009-11-20	11	2	5	2	2	2	0	/	2	Entfernen aus Wasser, Stimulation/Drücken Brustkorb, Atmnug setzte ein, 1x Erbrechen, Wanne warmes Wasser	Laienreanimation, Wärmen	1	1	16	0	1	0	/	15	6	5	4	1	1	34	2	2	0	1	2	100	45	150	0	0	0	1	1
39/T75.1	Ertrinken und nichttödliches Untertauche	4340453	2009-12-17	1	1	0	0	1992-11-08	17.0833	1	2009-12-15	12	3	2	5	4	1	0	/	2	von Lehrer aus Wasser entfernt, Mund-zu-Mund-Beatmung bei Pulslosigkeit und Bewusstlosigkeit, kurzes krampfartiges Zucken, Einsetzen der Atmung	Mund-zu-Mund-Beatmung	1	1		0	1	0	/					1	1		1	1	0	1	1				0	0	0	1	1
40/T75.1	Ertrinken und nichttödliches Untertauche	4569073	2010-03-21	1	1	1	1	2009-01-21	1.16667	0	2010-03-21	3	3	7	2	1	3	0	/	2	von Eltern leblos gefunden, aus Wasser entfernt, durch NA Intubation, Beatmung, Defibrillation (erfolglos)	keine	0	1	4	1	0	1	180	3	1	1	1	3			0	3	1	0	3	asystol		asystol	1	1	0	0	0
40/T75.1	Ertrinken und nichttödliches Untertauche	4470007	2010-06-30	1	1	1	0	2008-06-15	2	1	2010-06-29	6	3	2	5	3	2	0	/	1	von anderen Kindern gefunden am Beckenboden, durch Erwachsenen geborgen, inital gekrampft, keine Rea	Rettung aus Wasser	1	1	3	0	0	0	/	9	4	1	4	1	1	35.8	2	1	0	2	2	128	65	110	0	0	0	1	1
41/T75.1	Ertrinken und nichttödliches Untertauche	4633363	2011-06-15	1	1	0	0	2005-06-10	5.91667	1	2011-05-26	5		4	1	1	3	0	1 Jahr vor Einschulung zurückgestellt, fragl Essstörung mit 2a	1	von Mutter entdeckt, aus Pool gezogen	MzM	0	1	3	1	0	1	25	3	1	1	1	1	1	35	2	3	1	2	3	105	50	107	1	1	0	0	0
41/T75.1	Ertrinken und nichttödliches Untertauche	4647661	2011-10-04	1	1	1	0	2010-04-06	1.33333	1	2011-09-03	9	5	6	2	2	2	0	/	2	Entfernen aus Wasser, Reanimation. Fortsetzung durch NA, nach Rea Transport in Klinik	Laienreanimation	0	1	7	1	1	1	30	3	1	1	1	1	3	32.7	2	3	1	2	2	100	55	110	1	0	0	0	0
41/T75.1	Ertrinken und nichttödliches Untertauche	4438788	2011-06-07	1	1	1	1	2005-08-17	5.83333	1	2011-06-05	6	3	7	2	3		0	/	1	aus Wasser gezogen, sofort ansprechbar	Entfernen aus Wasser	1	1		0	0	0	/	15	6	5	4	1	1	34.9	2	2	0	2	1	109	70	112	0	0	0	0	1
42/T75.1	Ertrinken und nichttödliches Untertauche	4530369	2012-04-30	1	1	1	1	2006-08-11	5.66667	1	2012-04-15	4	4	7	6	4	4	0	/	1	aus Wasser entfernt, Rea durch Bademeister und Notruf, bei Ankunft Spontanatmung, dann linksbetonter Krampfanfall, Intubation und Sedierung mittels Fentanyl und Thiopental	Entfernen aus Wasser, Rea durch Bademeister	1	1	14	0	1	0	/	3	1	1	1	1	1	33.8	2	3	1	2	2	105	65	90	0	0	1	1	0
42/T75.1	Ertrinken und nichttödliches Untertauche	4609224	2012-05-05	1	1	0	1	2010-12-15	1.41667	1	2012-05-04	5	4	5	2	2	1	0	/	1	aus Wasser gezogen, Kind schrie sofort, Vorstellung in NFA	Entfernen aus Wasser	0	0	/	0	0	0	/					1	1	36.9	1	1	0	1	1	125	83	132	0	0	0	0	1
42/T75.1	Ertrinken und nichttödliches Untertauche	4645850	2012-06-02	1	1	1	1	2011-08-21	0.75	1	2012-06-01	6	2	5	2	7	1	0	/	1	aus Wasser gezogen	Entfernen aus Wasser	0	0	7	0	0	0	/					1	1	37.2	1	1	0	1	1			120	0	0	0	0	1
42/T75.1	Ertrinken und nichttödliches Untertauche	4511001	2012-07-09	1	1	1	0	2008-05-14	4.16667	1	2012-07-07	7	5	6	2	1	2	0	/	2	aus Wasser entfernt, sofortige Laienreanimation durch Mutter, nach 2 Atemstößen Einsetzen der Spontanatmung, Husten, Erbrechen	Entfernen aus Wasser, Mund-zu-Mund-Beatmung	1	1		0	1	0	0.1	12	5	3	4	1	1	36.8	2	2	0	2	1	160	80	130	0	0	0	0	1
42/T75.1	Ertrinken und nichttödliches Untertauche	4570004	2012-08-23	1	1	0	0	2010-03-26	2.41667	1	2012-08-21	8	5	2	2	8	2	1	Atresie der Apertura mediana oder Apertura laterales (Dandy-Walker-Malformation), Ausbleiben der erwarteten physiolog. Entwicklung	2	aus Wasser entfernt, einmalig wässrig erbrochen, etwas benommen, aber ansprechbar	Entfernen aus Wasser	1	0	/	0	0	0	/					1	1	37.2	2	1	0	2	1	103	56	128	0	0	0	0	1
42/T75.1	Ertrinken und nichttödliches Untertauche	4706651	2012-10-17	1	1	1	1	2001-03-30	11.5	1	2012-10-15	10	2	1	5	4	1	0	/	2	von Rettungsschwimmer aus Wasser gezogen, massiv erbrochen, keine Bewusstlosigkeit	Entfernen aus Wasser	1	0	8	0	0	0	/	15	6	5	4	1	1	37	1	2	0	1	1	97	56	100	0	0	0	0	1
43/T75.1	Ertrinken und nichttödliches Untertauche	4721833	2013-01-16	1	1	1	0	2010-05-03	2.66667	1	2013-01-12	1	1	6	2	2	1	0	/	2	von Vater aus Wasser gezogen, geschüttelt, Mund-zu-Mund-Beatmung, Spucken von Wasser, Husten, ansprechbar	Entfernen aus Wasser, Schütteln, Mund-zu-Mund-Beatmung	1	1		0	1	0	/	14	5	5	4	1		30.5	2	2	0	2	1	130	105	88	0	0	0	0	1
44/T75.1	Ertrinken/nichttödl. Untertauchen	4713019	2014-03-24	1	1	1	0	2012-09-28	1.33333	1	2014-02-14	2	1	5	5	8	2	0	/	2	von Tagesvater aus Wasser gezogen, leblos, Laienreanimation, Notruf, HF ca 10/Min	Entfernen aus Wasser, Laienreanimation,	1	1	7	0	1	1	45	3	1	1	1	1	2	32.5	2	2	1	0	3	105	75	100	1	1	0	1	0
44/T75.1	Ertrinken/nichttödl. Untertauchen	4676464	2014-04-21	1	1	0	0	2012-03-23	2.08333	1	2014-04-20	4		7	2	2		0	/	2	Entfernen aus Wasser,	Entfernen aus Wasser, keine Stimulation notwendig, weinte, Fahrt mit eigenem PKW in NFA	0	0	/	0	0	0	/	15	6	5	4	1	1	35	1	1	0	1	2	129	79	121	0	0	0	0	1
44/T75.1	Ertrinken/nichttödl. Untertauchen	4801308	2014-06-18	1	1	1	0	2006-10-10	7.66667	1	2014-06-08	6	3	7	2	4	2	1	Verdacht auf syndromale Erkrankung bei leichter Intelligenzminderung unklarer Genese (IQ 59) und kombinierter Sprachentwicklungsverzögerung, Eingeschränkte soziale Adaptation	2	von anderen Kindern aus Wasser entfernt, Laienrea durch zwei anwesende Rettungsassistenten, Erbrechen Wasser und Speisereste, Info NA	Entfernen aus Wasser, Laienrea, Info NA	1	1	10	1	1	0	10	11	5	2	4	1	2	36.2	2	2	1	2	2	80	40	105	0	0	0	0	1
44/T75.1	Ertrinken/nichttödl. Untertauchen	4804774	2014-07-19	1	1	1	1	2011-09-20	2.8	1	2014-07-18	7	2	5	4	1	1	1	fragl. Epilepsie (stationärer Aufenthalt am 02.-04.07.2014)	2	aus Wasser entfernt von Oma, Stimulation, Einsetzen Seufzeratmung, Erbrechen von Poolwasser, stabile Seitenlage	Entfernen aus Wasser, Stimulation, stabile Seitenlage	1	1		0	1	0	/					1	1	35.3	2	1	0	1	2	120	65	112	0	0	0	0	1
44/T75.1	Ertrinken/nichttödl. Untertauchen	4718696	2014-07-21	1	1	0	0	2012-10-07	1.78	1	2014-07-20	7	4	7	2	1	1	1	Z.n. Sturz im Januar	2	innerhalb weniger Sekunden aus Wasser gezogen, Husten, wieder gespielt	Entfernen aus Wasser	0	0	/	0	0	0	/	15	6	6	4	1	1	37.7	1	1	0	1	1			141	0	0	0	0	1
44/T75.1	Ertrinken/nichttödl. Untertauchen	4833738	2014-12-24	1	0	1	0	2003-01-01	11.9167	1	2014-12-23	12	3	2	5	4	1	0	/	2	kurzzeitige CPR, dann Spontantmung	Entfernen aus Wasser, Laien-CPR + CPR first responder	1	1	4	0	1	0	/	8	3	1	4	1	1		0	1	0	0	1	110	50	105	0	0	0	0	1
45/T75.1	Ertrinken/nichttödl. Untertauchen	4748717	2015-03-16	1	1	1	0	2013-06-26	1.72	1	2015-03-08	3	4	7	2	2	3	0	/	2	Entfernen aus Wasser, sofortige Laienrea, Erbrechen, flacher Puls palpabel, dann Schnappatmung, Bradykardie	Entfernen aus Wasser, Laienrea, Info NA	0	1	12	1	1	0	/	3	1	1	1	3	2	27	2	3	1	2	2	110	75	120	0	1	0	0	0
45/T75.1	Ertrinken/nichttödl. Untertauchen	4847526	2015-03-25	1	1	1	0	2013-07-13	1.66667	1	2015-03-19	3	3	4	2	2	3	0	/	2	auf Rücken, Geischt unter Wasser, Entfernen aus Wasser, Laienrea, Info NA	Entfernen aus Wasser, Laienrea, Info NA, Entkleiden, wärmende Decken	1	1	9	1	1	0	/	7	5	1	1	1	1	37.5	1	3	1	2	1	160	100	65	0	0	1	1	0
46/T75.1	Ertrinken und nichttödliches Untertauche	4811213	2016-04-04	1	1	0	0	2014-08-09	1.65	1	2016-04-03	4	4	7	2	8	1	0	/	2	aus Wasser entfernt, sofort husten, spucken, brüllen, wach, ansprechbar, Aufstoßen, dünner Stuhl 2x	Etfernen aus Wasser, Umziehen, Aufwärmen in Bett	0	0	/	0	0	0	/	15	6	5	4	1	1	37.5	0	1	0	1	1				0	0	0	0	1
46/T75.1	Ertrinken und nichttödliches Untertauche	6029125	2016-07-12	1	1	0	0	2012-12-17	3.58333	1	2016-07-11	7	4	1	2	1	1	0	/	1	aus Wasser entfernt, Vorstellung Kinderarzt. Vorstellung NFA bei Benommenheit	Entfernen aus Wasser, Vorstellung Kinderarzt und NFA	0	0	/	0	0	0	/	15	6	5	4	1	1	36.8	1	1	0	1	1	82	64		0	0	0	0	1
46/T75.1	Ertrinken und nichttödliches Untertauche	4684558	2016-07-22	1	1	1	0	2011-10-27	4.74	1	2016-07-20	7	5	3	3	5	2	0	/	1	aus Wasser entfernt, Kindsmutter aufgesucht, massives Erbrechen von Wasser, benommen, Rettungsschwimmerstützpunkt, NA gerufen, Flexüle, NFA	Entfernen aus Wasser	1	1	17	0	0	0	/	15	6	5	4	1	1	36.5	1	1	0	1	1			133	0	0	0	0	1
46/T75.1	Ertrinken und nichttödliches Untertauche	6031666	2016-07-29	1	1	1	0	2014-02-03	2.48	1	2016-07-27	7	4	3	2	8	2	0	/	2	zyanotisch, bewusstlos, Laienrea, Verständigung NA durch Mutter, Nachbar Rea, Husten, Wassser aus Mund, Mutter schulterte Kind zu RTW, O2-Vorlage	Entfernen aus Wasser, Verständigung NA, Laienrea	1	1	11	0	1	0	/	13	5	4	4	1	1	35.5	2	2	0	1	1	120	75	110	0	0	0	0	1
46/T75.1	Ertrinken und nichttödliches Untertauche	4649456	2016-09-06	1	1	1	0	2001-06-05	15.26	1	2016-08-30	8	4	2	5	4	2	0	/	2	von Bademeister geborgen, kurzzeitige Wiederbelebung, Krampfanfälle 2x, GCS 6 bei Eintreffen NA, Spontanatmung, Intubation, Absaugen	Entfernen aus Wasser, Rea durch Bademeister	1	1		0	1	0	/	6	3	2	1	1	3	37.5	0	3	1	1	1	116	65	77	0	0	1	1	0
46/T75.1	Ertrinken und nichttödliches Untertauche	6036945	2016-09-06	1	1	1	0	1999-08-25	17	1	2016-08-30	8	4	2	5	4	2	0	/	2	aus Wasser gezogen	Entfernen aus Wasser	1	1	10	0	0	0	/	15	6	5	4	1	1	38.4	1	2	0	2	2	105	58	100	0	0	0	0	1
46/T75.1	Ertrinken und nichttödliches Untertauche	6045540	2016-10-28	1	1	1	1	2016-04-28	0.5	1	2016-10-20	10	5	4	3	8	2	0	/	2	aus Wasser gezogen, bei fehlender Eigenatmung drei Mal Mund-zu-Mund-Nase-Beatmung, daraufhin Röcheln, Erbrechen, Nachbarn NA	Entfernen aus Wasser, Mund-zu-Mund-Nase-Beatmung	1	1	6	0	1	0	/					1	1	36.5	2	2	0	2	2	110	60	150	0	0	0	1	1
47/T75.1	Ertrinken und nichttödliches Untertauche	6075605	2017-09-26	1	1	1	0	2015-12-25	1.66667	1	2017-09-09	9	5	6	6	1		0	/	2	in Bauchlage treibend, Kopf unter Wasser, herausgezogen, Hilferuf, Info NA, Rea durch Lebensgefährten der Mutter, Erbrechen von Nahrungsresten und Wasser	Entfernen aus Wasser, Laienreanimation,	1	1	12	0	1	1	15	3	1	1	1	1	1	29.2	2	2	1	1	1	100	60	87	1	0	0	0	0
47/T75.1	Ertrinken und nichttödliches Untertauche	6065943	2017-03-02	1	1	1	1	2015-06-16	1.66667	1	2017-02-28	2	5	2	1	2	2	0	/	1	leblos treibend	Entfernen aus Wasser, Rea mit Mund zu Mund, HDM, Info RTW, Kind schnell reagibel, Augen verdreht, Bewusstsein im KW wiedererlangt	1	1	24	0	1	0	/	8	4	2	2	1	1	29	1	1	0	1	1	125	60	150	0	0	0	0	1
47/T75.1	Ertrinken und nichttödliches Untertauche	6086249	2017-06-30	1	1	1	0	2016-03-14	1.25	1	2017-06-28	6	5	3	1	8	1	0	/	2	Entfernen aus Wasser, Laien-Rea, Fortführung durch NA	Entfernen aus Wasser, Laien-Rea, Fortführung durch NA	1	1	10	1	1	1	25	3	1	1	1	1	3	29	2	3	1	1	2	45	20	105	1	1	0	0	0
47/T75.1	Ertrinken und nichttödliches Untertauche	4747112	2017-07-14	1	1	1	0	2013-06-18	4.08333	1	2017-07-10	7	4	1	3	4	3	1	leichte Entwicklungsverzögerung	2	Entfernen aus Wasser, Laien-Rea bis ROSC durch anwesenden Kinderarzt	Entfernen aus Wasser, Laien-Rea bis ROSC durch anwesenden Kinderarzt	1	1	16	1	1	0	20	9	4	3	2	1	1	37.1	1	1	0	2	1	120	90	140	0	0	1	1	1
47/T75.1	Ertrinken und nichttödliches Untertauche	4415630	2017-07-17	1	1	1	1	2007-01-30	10.5	1	2017-07-09	7	5	7	2	1	2	1	Epilepsie	2	Entfernen aus Wasser, Laienrea	Entfernen aus Wasser, Laien-Rea	1	1		0	1	0	/	15	6	5	4	1	1	38.2	0	2	0	1	1	118	80	72	0	0	0	1	1
49/T75.1	Ertrinken und nichttödliches Untertauche	6098097	2019-05-14	1	1	1	0	2017-08-26	2.75	1	2019-05-11	5	2	6	2	2	3	0	/	2	durch Großvater entdeckt und aus Wasser gezogen, zyanotisch, Laienrea durch Nachbar, Erbrechen von Flüssigkeit	Entfernen aus Wasser, Laien-Rea. Info NA	1	1	13	1	1	0	/	9	6	2	1	1	1	29.8	2	1	0	1	2	120	65	120	1	1	0	0	1
49/T75.1	Ertrinken und nichttödliches Untertauche	6198531	2019-06-04	1	1	0	0	2016-08-23	2.75	1	2019-06-02	6	4	7	2	1	1	0	/	2	sofort aus Wasser entfernt, Husten und Brüllen, auf Rücken geklopft, Spucken und Erbrechen von Essensresten, Husten sistiert	Entfernen aus Wasser, Klopfen auf Rücken (Stimulation)	0	0	/	0	0	0	/					1	1	36.8	1	1	0	1	1	101	57	140	0	0	0	0	1
49/T75.1	Ertrinken und nichttödliches Untertauche	6122540	2019-06-10	1	1	0	0	2018-02-13	1.32	1	2019-06-09	6	5	7	2	3	1	0	/	2	aus Wasser gezogen, dann erneut unter Wasser geraten, zunächst erstarrt, dann Weinen, Husten, nicht erbrochen	Etnfernen aus Wasser	0	0	/	0	0	0	/					1	1	37.5	0	1	0	2	1			124	0	0	0	0	1
49/T75.1	Ertrinken und nichttödliches Untertauche	6003451	2019-06-25	1	1	1	0	2014-04-11	5.2	1	2019-06-24	6	4	1	2	3	1	0	/	1	von "Vater" aus Wasser gezogen, auf Bauch gedrückt, Wasser erbrochen, gehustet	Entfernen aus Wasser, Drücken auf Bauch	1	1	6	0	0	0	/	15	6	5	4	1	1	36.8	1	2	0	1	1			102	0	0	0	0	1
49/T75.1	Ertrinken und nichttödliches Untertauche	4729423	2019-07-02	1	1	0	0	2011-11-25	7.6	1	2019-06-29	6	4	6	1	5		0	/	2	aus Wasser gezogen, Laien-Rea durch anderen See-Besucher, nach 30-60 Sek Bewusstsein wiedererlangt, kein Husten, kein Erbrechen	Entfernen aus Wasser, Laien-Rea mit HDM und MzM-Beat	1	1		0	1	0	1					1	1	33	0	1	0	1	1	105	50	113	0	0	0	0	1
49/T75.1	Ertrinken und nichttödliches Untertauche	6091968	2019-08-02	1	1	0	0	2016-10-05	2.83333	1	2019-08-01	8	5	4	3	1	2	0	/	2	Auffinden und Vorstellung NFA	keine	0	0	/	0	0	0	/					1	1	37.1	1	1	0	1	1			118	0	0	0	0	1
50/T75.1	Ertrinken und nichttödliches Untertauche	6170038	2020-04-03	1	1	0	0	2018-12-04	1.33333	1	2020-04-02	4	4	4	6	2		0	/	2	keine Rea oder Stimulation notwendig, initial sehr kalt, kein Husten, allzeit adäquat, Vorstellung NFA	Entfernen aus Wasser, abtrocknen, warmes Baden, Vorstellung NFA	0	0	/	0	0	0	/					1	1	36.9	1	1	0	1	1			107	0	0	0	0	1
50/T75.1	Ertrinken und nichttödliches Untertauche	6264228	2020-07-15	1	1	0	0	2019-05-24	1.83333	1	2020-07-14	7	3	2	3	2	1	0	/	2	wahrscheinlich kein Untertauchen, allzeit wach, keine Dyspnoe, kein Übergeben	Entfernen aus Wasser	0	0	/	0	0	0	/					1	1	37	1	1	0	1	1			130	0	0	0	0	1
				2
				2
				2
				2
[truncated: 38 more columns]

## Sheet: Codes
Patient	Variablenname	Label	Kodierung
	PATNR	Patientennummer	###
	ENTLASSDAT	Entlassdatum	TT.MM.JJJJ
Allgemeines zu Kind und Unfall	KH-DIAG	Krankenhaus-Diagnose	1=Beinahe-/Ertrinken, 2=Sonstiges Beinahe-/Ersticken
	ARZTBR	Arztbrief vorhanden	0=nein, 1=ja
	NA-PROT	Notarzt-Protokoll vorhanden	0=nein, 1=ja
	GESCHLECHT	Geschlecht	0=männlich, 1=weiblich
	GEBDAT	Geburtsdatum	TT.MM.JJJJ
	ALTER	Alter in Jahren	###
	AUFENT	ambulant oder stationär	0=ambulant, 1=stationär
	UNF_DATUM	Datum des Unfalls	TT.MM.JJJJ
	UNF_MONAT	Monat des Unfalls	1=Januar, 2=Februar, 3=März, 4=April, 5=Mai, 6=Juni, 7=Juli, 8=August, 9=September, 10=Oktober, 11=November, 12=Dez
	UNF_ZEITP	Zeitpunkt des Unfalls	1=morgens, 2=vormittags, 3=mittags, 4=nachmittags, 5=abends, 6=nachts
	UNF_TAG	Wochentag des Unfalls	1=Montag, 2=Dienstag, 3=Mittwoch, 4=Donnerstag, 5=Freitag, 6=Samstag, 7=Sonntag
	AUFS_PERS	Aufsichtsperson vor Ort	1=niemand, 2=Eltern, 3=Geschwister, 4=Großeltern, 5=Erzieher/Bademeister, 6=Sonstige
	UNF_ORT	Unfallort	1=privater Pool, 2=privater Teich, 3=öffentlicher Pool/Freibad, 4=Schwimmbad, 5=öffentlicher See, 6=Fluss, 7=Badewanne, 8=Sonstige
	UNF_MECHAN	Unfallmechanismus
	SUBM_ZEIT	maximal mögliche Submersionszeit in Minuten	1= 0 bis <1 Min, 2= 1 bis <5 Min, 3= 5 bis 10 Min, 4= >10 Min
	REL_VORERKR	Relevante Vorerkrankungen	0=nein, 1=ja
	BEM_VORERKR	Bemerkungen zu Vorerkrankungen
Elternhaus	BEZ_ELT	Beziehung der Eltern	1=getrennt / alleinerziehend, 2=feste Beziehung oder verheiratet
Rettungserstmaßnahmen	BEM_ERSTMASS	Bemerkungen zu Rettungserstmaßnahmen
	MASS_LAIEN	Laienmaßnahmen
	RTW	Rettungstransportwagen	0=nein, 1=ja
	NA	Notarzt	0=nein, 1=ja
	INT_NA	Intervall bis Ankunft Notarzt in Min	###
	HUBSCHR	Rettungshubschrauber	0=nein, 1=ja
	CPR_LAIEN	CPR durch Laien	0=nein, 1=ja
	CPR_NA	CPR duch den Notarzt	0=nein, 1=ja
	DAUER_REA	Dauer der Reanimation in Minuten	###
	GCS_AUFN	GCS gesamt bei Aufnahme oder Erstkontakt	###
	GCS_MOT	Motorik	###
	GCS_VERB	Sprache	###
	GCS_AUG	Augenöffnen	###
	PUPILLE	Pupillenstatus	1=isokor, 2=anisokor, 3=entrundet
	LICHTREA	Lichtreaktion	1=prompt, 2=verzögert, 3=ausbleibend
Aufnahme	TEMP_AUFN	Kindstemperatur bei Aufnahme	###
	HAUT_COL	Hautcolorit	0=keine Angabe, 1=unauffällig / rosig, 2=auffällig / blass / marmoriert / zyanotisch / Petechien
	RESP	Respiration	1=spontan, 2=spontan mit Pathologie, 3=nicht spontan
	INTUB	Intubation bei Aufnahme	0=nein, 1=ja
	PULMO	Auskultationsbefund	0=nicht bestimmt, 1=physiologisch, 2=auffällig / Rasselgeräusche
	KREISL	Kreislauf	1=stabil, 2=zentralisiert, 3=asystol oder stabilisiert mit Katecholaminen
	RR_SYS	Blutdruck systolisch	###
	RR_DIA	Blutdruck diastolisch	###
	HF	Herzfrequenz	###
	KATE_AUFN	Katecholamine bei Aufnahme	0=nein, 1=ja
	MED_HERZKL_AUFN	Medikamente zur Herz-Kreislaufunterstützung bei Aufnahme	0=nein, 1=ja
	MED_ANTIKONV_AUFN	Antikonvulsive Medikamente bei Aufnahme	0=nein, 1=ja
	ANF_AUFN	Anfälle bei Aufnahme	0=nein, 1=ja
	SPONT_BEW_AUFN	Spontanbewegung	0=nein, 1=ja
	VERH_AUFN	Verhalten bei Aufnahme	0=bewusstlos, 1=schläfrig, 2=apathisch, 3=ruhig, 4=ausgelassen, 5=agitiert
	AZ_AUFN	Allgemeinzustand bei Aufnahme	0=bewusstlos, 1=gut, 2=reduziert, 3=stark reduziert
Labor	BZ	Blutzucker	###
	PH	pH-Wert	###
	BE	Base Excess	###
	PCO2	pCO2	###
	SAO2	SaO2	###
	LAK	Laktat	###
	LEUKO	Leukozytenzahl	###
	PROT	Proteinurie	0=nein, 1=ja
	CRP	C-reaktives Protein	###
	NSE	Neuronenspezifische Enolase	###
Verlauf	BEATB_VER	Beatmungsbedarf im Verlauf	0=nein, 1=ja
	ATEM_SUPP_VER	Atemunterstützung im Verlauf	0=nein, 1=ja
	BEAT_DAUER	Beatmungsdauer im Verlauf	in Stunden
	ATEM_SUPP_DAUER	Dauer der Atemunterstützung im Verlauf	in Stunden
	KATE_VER	Katecholaminbedarf im Verlauf	0=nein, 1=ja
	MED_HERZKL_VER	Medikamente zur Herz-Kreislaufunterstützung im Verlauf	0=nein, 1=ja
	MED_ANTIKONV_VER	Antikonvulsive Medikamente im Verlauf	0=nein, 1=ja
	HIRNOED_VER	Hirnödem im Verlauf	0=nein, 1=ja
	ANF_VER	Anfälle im Verlauf	0=nein, 1=ja
	SCHOCKL_VER	Schocklunge / Lungenödem im Verlauf, i.s. ARDS	0=nein, 1=ja
	LV_VER	Leberversagen im Verlauf	0=nein, 1=ja
	NV_VER	Nierenversagen im Verlauf	0=nein, 1=ja
	COAG_VER	Gerinnungsstörung im Verlauf	0=nein, 1=ja
	ITS_DAUER	Liegedauer IST	in Tagen
	STAT_DAUER	Liegedauer Normalstation	in Tagen
	EEG	EEG	0=nicht durchgeführt, 1=unauffällig, 2=pathologisch
	VERD_SYNK	Verdacht auf kardiale Synkope	0=nein, 1=ja
	ANTIBIO	Antibiose	0=nein, 1=ja
	BEM_ANTIBIO	Bemerkung zum Antibiotikum
Entlassung / Outcome	ZUSTAND_E	Zustand bei Entlassung	1=gesund, 2=Reha, 3=Tod in Klinik
	ZENTR_BEW_ST_E	Zentrale Bewusstseinsstörung	0=nein, 1=ja
	EPILEP_E	Epilepsie	0=nein, 1=ja
	SPRACHST_E	Sprachstörung	0=nein, 1=ja
	SINNESST_E	Sinnesstörung	0=nein, 1=ja
Wiedervorstellung	WV	Wiedervorstellung	0=nein, 1=ja
	BEM_WV	Bemerkung falls Wiedervorstellung
	DATUM_WV	Datum der Wiedervorstellung	TT.MM.JJJJ
	INT_WV1	Zeitdauer bis 1. Wiedervorstellung	in Monaten
	MASS_WV	Maßnahmen falls Wiedervorstellung
